# Supplementary material for: Molecular Characterization of Rotavirus C from Rescued Sloth Bears, India: Evidence of Zooanthroponotic Transmission
Source: Pathogens. 2023 Jul 13;12(7):934. doi: 10.3390/pathogens12070934 (PMC10384673; doi:10.3390/pathogens12070934)
Supplement: Supplementary file 1 [file pathogens-12-00934-s001.zip]

Archive with 2 entries (2 files):
- Supplementary Table S1-9.pdf
- SupplementaryFIiles.zip
